# Supplementary material for: Synthesis and Characterization of Functional Cellulose–Ether-Based PCL- and PLA-Grafts-Copolymers
Source: Polymers (Basel). 2023 Jan 15;15(2):455. doi: 10.3390/polym15020455 (PMC9861352; doi:10.3390/polym15020455)
Supplement: Supplementary file 1 [file polymers-15-00455-s001.zip]

Archive with 1 entries (1 files):
- polymers-2142054-supplementary.pdf
